# Supplementary material for: Genomic analysis of group B Streptococcus from milk demonstrates the need for improved biosecurity: a cross-sectional study of pastoralist camels in Kenya
Source: BMC Microbiol. 2021 Jul 19;21:217. doi: 10.1186/s12866-021-02228-9 (PMC8287776; doi:10.1186/s12866-021-02228-9)
Supplement: Supplementary file 2 — Additional file 2. Authors’ original data for 65 GBS-isolates collected from camel milk in Isiolo county, Kenya, February-May, 2017, including accession numbers available at European Nucleotide Archive (ENA). [file 12866_2021_2228_MOESM2_ESM.xlsx]

## Sheet: milk_study
Sample_ID	Sequence_ID	Accession	Experiment	Run	Project	Tot_contigs	Tot_length (nt)	GC (%)	Country	Host	Source	Year	Herd	CMT-value	CMT≥3	SCM	ACM	ST	serotype	scpB-lmb	Tetracycline_MIC	Amr_genes	Lact_fermentation	Lac.2-PCR	Lac.2	Lac.2 insertion site	latitude	longitude
A4	200918_HFK2TDSXY_1_S56	ERS5810822	ERX5137454	ERR5349078	PRJEB43245	53	2038425	35.45	Kenya	camel	milk	2017	A	4	1	1	0	616	III	0	32.000	tet(M)	1	1	Lac.2d	edge of contig	0.35997	37.533
A5	200918_HFK2TDSXY_2_S67	ERS5810823	ERX5137455	ERR5349079	PRJEB43245	54	2010455	35.49	Kenya	camel	milk	2017	A	4	1	1	0	616	III	0	32.000	tet(M)	0	0			0.35997	37.533
A6	200918_HFK2TDSXY_3_S78	ERS5810824	ERX5137456	ERR5349080	PRJEB43245	52	2039474	35.44	Kenya	camel	milk	2017	A	3	1	1	0	616	III	0	32.000	tet(M)	1	1	Lac.2d	edge of contig	0.35997	37.533
A7	200918_HFK2TDSXY_4_S89	ERS5810825	ERX5137457	ERR5349081	PRJEB43245	68	2035316	35.38	Kenya	camel	milk	2017	A	4	1	1	0	1652	VI	0	32.000	tet(M)	0	0			0.35997	37.533
B1	200918_HFK2TDSXY_5_S100	ERS5810826	ERX5137458	ERR5349082	PRJEB43245	59	2077808	35.44	Kenya	camel	milk	2017	B	5	1	1	0	616	III	0	32.000	tet(M)	1	1	Lac.2d	edge of contig	0.342451	37.6931
B10	200918_HFK2TDSXY_9_S57	ERS5810827	ERX5137459	ERR5349083	PRJEB43245	53	2089789	35.42	Kenya	camel	milk	2017	B	3	1	1	0	1652	VI	0	32.000	tet(M)	1	1	Lac.2d	yxdL	0.342451	37.6931
B5	200918_HFK2TDSXY_6_S111	ERS5810828	ERX5137460	ERR5349084	PRJEB43245	63	2164014	35.56	Kenya	camel	milk	2017	B	3	1	1	0	616	III	0	32.000	tet(M)	1	1	Lac.2d	edge of contig	0.342451	37.6931
B6	200918_HFK2TDSXY_7_S122	ERS5810829	ERX5137461	ERR5349085	PRJEB43245	56	2115142	35.55	Kenya	camel	milk	2017	B	5	1	1	0	616	III	0	32.000	tet(M)	1	1	Lac.2b	ClbS/DfsB family four-helix bundle protein	0.342451	37.6931
B7	200918_HFK2TDSXY_8_S133	ERS5810830	ERX5137462	ERR5349086	PRJEB43245	67	2002176	35.43	Kenya	camel	milk	2017	B	5	1	0	1	616	III	0	32.000	tet(M)	0	0			0.342451	37.6931
C5	200918_HFK2TDSXY_10_S68	ERS5810831	ERX5137463	ERR5349087	PRJEB43245	65	2039426	35.5	Kenya	camel	milk	2017	C	3	1	0	1	616	III	0	.	tet(M)	1	1	Lac.2e	deoD	0.416162	37.7342
C8	200918_HFK2TDSXY_11_S79	ERS5810832	ERX5137464	ERR5349088	PRJEB43245	64	2039393	35.49	Kenya	camel	milk	2017	C	2	0	0	0	616	III	0	32.000	tet(M)	1	1	Lac.2e	deoD	0.416162	37.7342
D4	200918_HFK2TDSXY_12_S90	ERS5810833	ERX5137465	ERR5349089	PRJEB43245	62	2077482	35.45	Kenya	camel	milk	2017	D	3	1	0	1	616	III	0	32.000	tet(M)	1	1	Lac.2d	edge of contig	0.500453	37.5577
D5	200918_HFK2TDSXY_13_S101	ERS5810834	ERX5137466	ERR5349090	PRJEB43245	58	2096437	35.45	Kenya	camel	milk	2017	D	5	1	1	0	1652	VI	0	64.000	tet(M)	1	1	Lac.2b	yxdL	0.500453	37.5577
E10	200918_HFK2TDSXY_15_S123	ERS5810835	ERX5137467	ERR5349091	PRJEB43245	53	2039832	35.5	Kenya	camel	milk	2017	E	2	0	0	0	616	III	0	32.000	tet(M)	1	1	Lac.2e	deoD	0.441929	37.8036
E6	200918_HFK2TDSXY_14_S112	ERS5810836	ERX5137468	ERR5349092	PRJEB43245	62	2038472	35.5	Kenya	camel	milk	2017	E	2	0	0	0	616	III	0	32.000	tet(M)	1	1	Lac.2e	deoD	0.441929	37.8036
F7	200918_HFK2TDSXY_16_S134	ERS5810837	ERX5137469	ERR5349093	PRJEB43245	60	2020544	35.57	Kenya	camel	milk	2017	F	2	0	0	0	616	III	0	.	tet(M)	1	1	Lac.2e	edge of contig	0.336508	37.6464
G6	200918_HFK2TDSXY_17_S58	ERS5810838	ERX5137482	ERR5349106	PRJEB43245	76	2127902	35.67	Kenya	camel	milk	2017	G	5	1	0	0	616	III	0	32.000	tet(M)	1	1	Lac.2d	edge of contig	0.434459	37.8488
G9	200918_HFK2TDSXY_18_S69	ERS5810839	ERX5137483	ERR5349107	PRJEB43245	72	2101728	35.5	Kenya	camel	milk	2017	G	5	1	1	0	616	III	0	32.000	tet(M)	1	1	Lac.2d	edge of contig	0.434459	37.8488
H10	200918_HFK2TDSXY_19_S80	ERS5810840	ERX5138395	ERR5350019	PRJEB43245	59	2077430	35.45	Kenya	camel	milk	2017	H	5	1	1	0	616	III	0	32.000	tet(M)	1	1	Lac.2d	edge of contig	0.351194	37.7127
I12	200918_HFK2TDSXY_23_S124	ERS5810841	ERX5138396	ERR5350020	PRJEB43245	64	2039492	35.5	Kenya	camel	milk	2017	I	5	1	1	0	616	III	0	32.000	tet(M)	1	1	Lac.2e	deoD	0.349047	37.7138
I13	200918_HFK2TDSXY_24_S135	ERS5810842	ERX5138397	ERR5350021	PRJEB43245	63	1999396	35.42	Kenya	camel	milk	2017	I	5	1	1	0	616	III	0	32.000	tet(M)	0	0			0.349047	37.7138
I2	200918_HFK2TDSXY_20_S91	ERS5810843	ERX5138398	ERR5350022	PRJEB43245	58	2040301	35.5	Kenya	camel	milk	2017	I	1	1	0	0	616	III	0	32.000	tet(M)	1	1	Lac.2e	deoD	0.349047	37.7138
I4	200918_HFK2TDSXY_21_S102	ERS5810844	ERX5138399	ERR5350023	PRJEB43245	66	2040475	35.5	Kenya	camel	milk	2017	I	3	1	0	0	616	III	0	32.000	tet(M)	1	1	Lac.2e	deoD	0.349047	37.7138
I8	200918_HFK2TDSXY_22_S113	ERS5810845	ERX5138400	ERR5350024	PRJEB43245	62	2023904	35.41	Kenya	camel	milk	2017	I	5	0	0	0	616	III	0	16.000	tet(M)	0	0			0.349047	37.7138
J10	200918_HFK2TDSXY_31_S125	ERS5810846	ERX5138401	ERR5350025	PRJEB43245	59	2089355	35.49	Kenya	camel	milk	2017	J	5	1	1	0	616	III	0	32.000	tet(M)	1	1	Lac.2d	edge of contig	0.348378	37.7152
J2	200918_HFK2TDSXY_25_S59	ERS5810847	ERX5138403	ERR5350027	PRJEB43245	93	2025807	35.24	Kenya	camel	milk	2017	J	5	1	0	1	612	IV	0	<= 0.500		0	0			0.348378	37.7152
J3	200918_HFK2TDSXY_26_S70	ERS5810848	ERX5138404	ERR5350028	PRJEB43245	66	2054297	35.46	Kenya	camel	milk	2017	J	4	1	1	0	616	III	0	16.000	tet(M)	1	1	Lac.2d	edge of contig	0.348378	37.7152
J5	200918_HFK2TDSXY_27_S81	ERS5810849	ERX5138405	ERR5350029	PRJEB43245	61	1985444	35.41	Kenya	camel	milk	2017	J	4	1	0	1	616	III	0	32.000	tet(M)	0	0			0.348378	37.7152
J6	200918_HFK2TDSXY_28_S92	ERS5810850	ERX5138406	ERR5350030	PRJEB43245	70	2053719	35.46	Kenya	camel	milk	2017	J	5	1	1	0	616	III	0	32.000	tet(M)	1	1	Lac.2d	edge of contig	0.348378	37.7152
J7	200918_HFK2TDSXY_29_S103	ERS5810851	ERX5138407	ERR5350031	PRJEB43245	61	2092442	35.46	Kenya	camel	milk	2017	J	3	1	0	0	616	III	0	32.000	tet(M)	1	1	Lac.2d	edge of contig	0.348378	37.7152
J9	200918_HFK2TDSXY_30_S114	ERS5810852	ERX5138409	ERR5350034	PRJEB43245	57	2001789	35.52	Kenya	camel	milk	2017	J	3	1	1	0	616	III	0	16.000	tet(M)	1	1	Lac.2e	deoD	0.348378	37.7152
K1	200918_HFK2TDSXY_32_S136	ERS5810853	ERX5138410	ERR5350035	PRJEB43245	56	2115003	35.52	Kenya	camel	milk	2017	K	4	1	0	0	616	III	0	32.000	tet(M)	1	1	Lac.2d	edge of contig	0.347604	37.715
K2	200918_HFK2TDSXY_33_S60	ERS5810854	ERX5138411	ERR5350037	PRJEB43245	60	2020592	35.57	Kenya	camel	milk	2017	K	2	0	0	0	616	III	0	32.000	tet(M)	1	1	Lac.2e	hypothetical-MerR-MepB	0.347604	37.715
K4	200918_HFK2TDSXY_34_S71	ERS5810855	ERX5138553	ERR5350179	PRJEB43245	63	2126986	35.49	Kenya	camel	milk	2017	K	5	1	0	0	616	III	0	32.000	tet(M)	1	1	Lac.2d	edge of contig	0.347604	37.715
K6	200918_HFK2TDSXY_35_S82	ERS5810856	ERX5138554	ERR5350180	PRJEB43245	53	2039386	35.45	Kenya	camel	milk	2017	K	2	0	0	0	616	III	0	32.000	tet(M)	1	1	Lac.2d	edge of contig	0.347604	37.715
K7	200918_HFK2TDSXY_36_S93	ERS5810857	ERX5138555	ERR5350181	PRJEB43245	57	2039349	35.45	Kenya	camel	milk	2017	L	3	1	1	0	616	III	0	32.000	tet(M)	1	1	Lac.2d	edge of contig	0.347741	37.7151
L3	200918_HFK2TDSXY_37_S104	ERS5810858	ERX5138556	ERR5350182	PRJEB43245	53	2001205	35.47	Kenya	camel	milk	2017	L	3	1	1	0	616	III	0	32.000	tet(M)	1	1	Lac.2d	edge of contig	0.347741	37.7151
M10	200918_HFK2TDSXY_42_S72	ERS5810859	ERX5138557	ERR5350183	PRJEB43245	59	2050954	35.45	Kenya	camel	milk	2017	M	1	1	1	0	616	III	0	32.000	tet(M)	1	1	Lac.2b	edge of contig	0.378701	37.6408
M2	200918_HFK2TDSXY_38_S115	ERS5810860	ERX5138558	ERR5350187	PRJEB43245	58	2020673	35.57	Kenya	camel	milk	2017	M	4	0	0	0	616	III	0	32.000	tet(M)	1	1	Lac.2e	edge of contig	0.378701	37.6408
M6	200918_HFK2TDSXY_39_S126	ERS5810861	ERX5138559	ERR5350188	PRJEB43245	58	2051929	35.45	Kenya	camel	milk	2017	M	5	1	1	0	616	III	0	32.000	tet(M)	1	1	Lac.2b	edge of contig	0.378701	37.6408
M7	200918_HFK2TDSXY_40_S137	ERS5810862	ERX5138562	ERR5350191	PRJEB43245	66	2001969	35.52	Kenya	camel	milk	2017	M	3	1	0	0	616	III	0	32.000	tet(M)	1	1	Lac.2e	deoD	0.378701	37.6408
M9	200918_HFK2TDSXY_41_S61	ERS5810863	ERX5138564	ERR5350193	PRJEB43245	59	2078209	35.51	Kenya	camel	milk	2017	M	5	1	1	0	616	III	0	32.000	tet(M)	1	1	Lac.2b	ClbS/DfsB family four-helix bundle protein	0.378701	37.6408
N1	200918_HFK2TDSXY_43_S83	ERS5810864	ERX5138565	ERR5350194	PRJEB43245	65	2145749	35.47	Kenya	camel	milk	2017	N	4	1	1	0	616	III	0	32.000	tet(M)	1	1	Lac.2b	edge of contig	0.353638	37.6427
N5	200918_HFK2TDSXY_44_S94	ERS5810865	ERX5138566	ERR5350195	PRJEB43245	59	2052679	35.46	Kenya	camel	milk	2017	N	4	1	1	0	616	III	0	32.000	tet(M)	1	1	Lac.2d	edge of contig	0.353638	37.6427
N8	200918_HFK2TDSXY_45_S105	ERS5810866	ERX5138568	ERR5350197	PRJEB43245	52	1961759	35.32	Kenya	camel	milk	2017	N	3	1	1	0	612	IV	0	<= 0.500		0	0			0.353638	37.6427
N9	200918_HFK2TDSXY_46_S116	ERS5810867	ERX5138569	ERR5350198	PRJEB43245	56	2046077	35.37	Kenya	camel	milk	2017	N	1	0	0	0	616	III	0	32.000	tet(M)	0	0			0.353638	37.6427
O1	200918_HFK2TDSXY_47_S127	ERS5810868	ERX5138570	ERR5350199	PRJEB43245	56	2002499	35.52	Kenya	camel	milk	2017	O	2	0	0	0	616	III	0	32.000	tet(M)	1	1	Lac.2e	deoD	0.352334	37.6427
O11	200918_HFK2TDSXY_50_S73	ERS5810869	ERX5138571	ERR5350200	PRJEB43245	66	2040092	35.43	Kenya	camel	milk	2017	O	5	1	1	0	616	III	0	.	tet(M)	0	0			0.352334	37.6427
O4	200918_HFK2TDSXY_48_S138	ERS5810870	ERX5138572	ERR5350201	PRJEB43245	52	1999546	35.43	Kenya	camel	milk	2017	O	2	1	1	0	616	III	0	32.000	tet(M)	0	0			0.352334	37.6427
O5	200918_HFK2TDSXY_49_S62	ERS5810871	ERX5138573	ERR5350202	PRJEB43245	57	2025901	35.42	Kenya	camel	milk	2017	O	4	0	0	0	616	III	0	32.000	tet(M)	0	0			0.352334	37.6427
P1	200918_HFK2TDSXY_51_S84	ERS5810872	ERX5138574	ERR5350203	PRJEB43245	57	2115357	35.52	Kenya	camel	milk	2017	P	4	1	1	0	616	III	0	.	tet(M)	1	1	Lac.2d	edge of contig	0.352202	37.6423
P2	200918_HFK2TDSXY_52_S95	ERS5810873	ERX5138575	ERR5350204	PRJEB43245	57	2120784	35.46	Kenya	camel	milk	2017	P	5	1	0	0	1652	VI	0	32.000	tet(M)	1	1	Lac.2d	yxdL	0.352202	37.6423
P3	200918_HFK2TDSXY_53_S106	ERS5810874	ERX5138576	ERR5350205	PRJEB43245	56	2113909	35.51	Kenya	camel	milk	2017	P	4	1	1	0	616	III	0	32.000	tet(M)	1	1	Lac.2d	edge of contig	0.352202	37.6423
P4	200918_HFK2TDSXY_54_S117	ERS5810875	ERX5138577	ERR5350206	PRJEB43245	29	2069736	35.25	Kenya	camel	milk	2017	P	4	1	1	0	1	V	1	.	tet(M)	0	0			0.352202	37.6423
P8	200918_HFK2TDSXY_55_S128	ERS5810876	ERX5138578	ERR5350207	PRJEB43245	64	2052798	35.46	Kenya	camel	milk	2017	P	5	1	1	0	616	III	0	32.000	tet(M)	1	1	Lac.2d	edge of contig	0.352202	37.6423
Q5	200918_HFK2TDSXY_56_S139	ERS5810877	ERX5138579	ERR5350208	PRJEB43245	60	2039622	35.5	Kenya	camel	milk	2017	Q	5	1	1	0	616	III	0	32.000	tet(M)	1	1	Lac.2e	deoD	0.354238	37.6456
R1	200918_HFK2TDSXY_57_S63	ERS5810878	ERX5138580	ERR5350209	PRJEB43245	49	2037197	35.5	Kenya	camel	milk	2017	R	4	1	1	0	616	III	0	32.000	tet(M)	1	1	Lac.2b	ClbS/DfsB family four-helix bundle protein	0.388567	37.6095
R10	200918_HFK2TDSXY_64_S140	ERS5810879	ERX5138584	ERR5350210	PRJEB43245	45	2035731	35.38	Kenya	camel	milk	2017	R	4	0	0	0	1652	VI	0	32.000	tet(M)	0	0			0.388567	37.6095
R2	200918_HFK2TDSXY_58_S74	ERS5810880	ERX5138585	ERR5350211	PRJEB43245	56	2014346	35.52	Kenya	camel	milk	2017	R	4	1	1	0	616	III	0	64.000	tet(M)	1	1	Lac.2d	edge of contig	0.388567	37.6095
R3	200918_HFK2TDSXY_59_S85	ERS5810881	ERX5138586	ERR5350212	PRJEB43245	46	2015291	35.53	Kenya	camel	milk	2017	R	4	1	1	0	616	III	0	32.000	tet(M)	1	1	Lac.2d	edge of contig	0.388567	37.6095
R4	200918_HFK2TDSXY_60_S96	ERS5810882	ERX5138587	ERR5350213	PRJEB43245	62	2001625	35.52	Kenya	camel	milk	2017	R	4	1	1	0	616	III	0	.	tet(M)	1	1	Lac.2e	deoD	0.388567	37.6095
R5	200918_HFK2TDSXY_61_S107	ERS5810883	ERX5138588	ERR5350214	PRJEB43245	59	2036324	35.38	Kenya	camel	milk	2017	R	5	1	1	0	1652	VI	0	.	tet(M)	0	0			0.388567	37.6095
R8	200918_HFK2TDSXY_62_S118	ERS5810884	ERX5138589	ERR5350215	PRJEB43245	56	2023778	35.41	Kenya	camel	milk	2017	R	5	1	1	0	1654	III	0	32.000	tet(M)	0	0			0.388567	37.6095
R9	200918_HFK2TDSXY_63_S129	ERS5810885	ERX5138590	ERR5350216	PRJEB43245	52	2077871	35.45	Kenya	camel	milk	2017	R	2	1	1	0	616	III	0	32.000	tet(M)	1	1	Lac.2d	edge of contig	0.388567	37.6095
T5	200918_HFK2TDSXY_65_S64	ERS5810886	ERX5138591	ERR5350217	PRJEB43245	57	2048711	35.48	Kenya	camel	milk	2017	T	3	1	1	0	1653	III	0	32.000	tet(M)	1	1	Lac.2b	edge of contig	0.334096	37.634
